# Supplementary material for: Sterepinic Acids A–C, New Carboxylic Acids Produced by a Marine Alga-Derived Fungus
Source: Molecules. 2018 Jun 1;23(6):1336. doi: 10.3390/molecules23061336 (PMC6099533; doi:10.3390/molecules23061336)
Supplement: Supplementary file 1 [file molecules-23-01336-s001.zip]

Archive with 1 entries (1 files):
- molecules-310462-SI.pdf
